# Supplementary material for: Emergence and Spread of Carbapenem-Resistant and Aminoglycoside-Panresistant Enterobacter cloacae Complex Isolates Coproducing NDM-Type Metallo-β-Lactamase and 16S rRNA Methylase in Myanmar
Source: mSphere. 2020 Mar 11;5(2):e00054-20. doi: 10.1128/mSphere.00054-20 (PMC7067590; doi:10.1128/mSphere.00054-20)
Supplement: TABLE S1 [file mSphere.00054-20-st001.xlsx]

## Sheet: Sheet1
Table S1 The isolates information
Isolates	Identity	MLST	Specimen	Hospital	City	aminoglycoside-resistant genes	β-lactam-resistant genes	fluoroquinorone	fosfomycin	MLS-Macrolide, Lincosamide and Streptogramin B	phenicol	rifampicin	sulphonamide	tetracycline	trimethoprim	Ser/Thr83 in GyrA	Asp87 in GyrA	Ser80 in ParC	amino acid substitution in PmrB	ceftazidime	aztreonam	imipenem	meropenem	amikacin	arbekacin	ciprofloxacin	tigecycline	colistin
MY10	E. xiangfangensis	200	wound swab	Yangon General Hospital	Yangon	armA, rmtC, aac(3)-lld, aac(6')-lb3, aadA2, aph(3')-Vl, aac(6')-lb-cr	blaNDM-1, blaACT-16, blaCTX-M-15, blaTEM-1B	aac(6')-lb-cr, qnrS1	fosA	mph(E), msr(E)			sul1		dfrA12	Phe	Ala	Arg		≧1024	≧1024	32	32	≧1024	≧1024	256	0.125	0.0016
MY30	E. xiangfangensis	916	wound swab	Yankin Children's hospital	Yangon	aac(6')-llc, aph(3")-lb, aph(6)-ld, aac(6')-lb-cr	blaNDM-7, blaACT-7, blaCTX-M-15, blaDHA-1, blaOXA-1, blaTEM-1B	aac(6')-lb-cr, qnrB4	fosA	ere(A), mph(A)	catA2, catB3		sul1, sul2	tet(D)	dfrA14	Ser	Asp	Ser		≧1024	256	32	64	8	1	0.5	1	0.125
MY55	E. xiangfangensis	66	wound swab	Yangon General Hospital	Yangon	aadA1, aph(3")-lb, aph(3')-Vl, aph(6)-ld	blaNDM-1, blaACT-7, blaTEM-1B	qnrB1	fosA		catA1		sul2	tet(A)	dfrA14	Ser	Asp	Ser		≧1024	0.5	2	4	0.5	<0.25	0.5	1	0.125
MY72	E. cloacae	513	blood	Public Health Laboratory	Mandalay	armA, aac(3)-lla, aac(6')-lb3, aadA1, aph(3")-lb, aph(6)-ld, aac(6')-lb-cr	blaNDM-1, blaCTX-M-15, blaDHA-1, blaOXA-1, blaTEM-1B	aac(6')-lb-cr	fosA	mph(E), msr(E)	catA1, catB3		sul1, sul2	tet(A)	dfrA14	Ser	Asp	Ser	Gly275Asp	≧1024	16	8	16	≧1024	≧1024	0.5	2	≧256
MY82	E. xiangfangensis	200	wound swab	Naypyitaw Bed 1000 Hospital	Naypyitaw	aac(3)-lla, aadA1, aph(3")-lb, aph(6)-ld, aac(6')-lb-cr	blaNDM-4, blaACT-16, blaCTX-M-15, blaTEM-1B	aac(6')-lb-cr, qnrB1	fosA		catA1, catB3		sul2	tet(A)	dfrA14	Tyr	Ala	Ser		≧1024	256	32	128	2	0.5	≧1024	2	0.25
MY87	E. xiangfangensis	200	urine	Naypyitaw Bed 1000 Hospital	Naypyitaw	armA, rmtC, aac(3)-lld, aac(6')-lb3, aadA2, aph(3')-Vl, aac(6')-lb-cr	blaNDM-1, blaACT-16, blaCTX-M-15, blaTEM-1B	aac(6')-lb-cr, qnrS1	fosA	mph(E), msr(E)			sul1		dfrA12	Phe	Ala	Arg		≧1024	≧1024	32	32	≧1024	≧1024	128	2	0.25
MY92	E. xiangfangensis	200	urine	Yangon General Hospital	Yangon	armA, rmtC, aac(3)-lld, aac(6')-lb3, aadA2, aph(3')-Vl, aac(6')-lb-cr	blaNDM-1, blaACT-16, blaCTX-M-15, blaTEM-1B	aac(6')-lb-cr, qnrS1	fosA	mph(E), msr(E)			sul1		dfrA12	Phe	Ala	Arg		≧1024	≧1024	16	32	≧1024	≧1024	128	2	0.25
MY146	E. xiangfangensis	200	urine	Yangon General Hospital	Yangon	armA, rmtC, rmtE, aac(3)-lld, aac(6')-lb3, aadA2, aph(3')-Vl, aac(6')-lb-cr	blaNDM-1, blaACT-16, blaCTX-M-15, blaTEM-1B	aac(6')-lb-cr, qnrS1	fosA	mph(E), msr(E)			sul1		dfrA12	Phe	Ala	Arg		≧1024	≧1024	16	64	≧1024	≧1024	256	1	0.125
MY161	E. xiangfangensis	200	urine	Magway General Hospital	Magway	armA, rmtC, aac(3)-lld, aac(6')-lb3, aadA2, aph(3')-Vl, aac(6')-lb-cr	blaNDM-1, blaACT-16, blaCTX-M-15, blaTEM-1B	aac(6')-lb-cr, qnrS1	fosA	mph(E), msr(E)			sul1		dfrA12	Phe	Ala	Arg		≧1024	≧1024	16	64	≧1024	≧1024	128	2	0.25
MY192	E. xiangfangensis	312	wound swab	Yangon General Hospital	Yangon	aac(3)-lla, aadA1, aadA2, ant(2")-la, aph(3")-lb, aph(3')-la, aph(6)-ld, aac(6')-lb-cr	blaNDM-4, blaACT-7, blaCTX-M-15, blaOXA-1, blaOXA-10, blaTEM-1B, blaVEB-1	aac(6')-lb-cr, qnrA1			catA1, catB3, cmlA1	ARR-2	sul1	tet(B)		Ile	Asp	Ser		≧1024	256	32	32	4	1	128	1	0.125
MY196	E. xiangfangensis	182	wound swab	Yangon General Hospital	Yangon	aadA1, aph(3")-lb, aph(6)-ld	blaNDM-1, blaACT-16, blaTEM-1B		fosA		catA2		sul1			Ile	Asp	Ser		≧1024	256	4	32	0.5	<0.25	4	0.5	0.125
MY204_1	E. xiangfangensis	200	urine	Yangon General Hospital	Yangon	armA, rmtC, aac(3)-lld, aac(6')-lb3, aadA2, aph(3')-Vl, aac(6')-lb-cr	blaNDM-1, blaACT-16, blaCTX-M-15, blaTEM-1B	aac(6')-lb-cr, qnrS1	fosA	mph(E), msr(E)			sul1		dfrA12	Phe	Ala	Arg		≧1024	≧1024	16	64	≧1024	≧1024	128	2	0.25
MY262	E. xiangfangensis	200	urine	North Okkalapa General Hospital	Yangon	armA, rmtC, aac(3)-lld, aac(6')-lb3, aadA2, aph(3')-Vl, aac(6')-lb-cr	blaNDM-1, blaACT-16, blaCTX-M-15, blaTEM-1B	aac(6')-lb-cr, qnrS1	fosA	mph(E), msr(E)			sul1		dfrA12	Phe	Ala	Arg		≧1024	≧1024	128	128	≧1024	≧1024	128	1	0.125
MY309	E. xiangfangensis	200	peritoneal dialysis fluid	New Yangon General Hospital	Yangon	armA, rmtC, rmtE, aac(3)-lld, aac(6')-lb3, aadA2, aph(3')-Vl, aac(6')-lb-cr	blaNDM-1, blaCTX-M-15, blaTEM-1B	aac(6')-lb-cr, qnrS1	fosA	mph(E), msr(E)			sul1		dfrA12	Phe	Ala	Arg		≧1024	≧1024	32	64	≧1024	≧1024	128	2	0.125
MY311	E. xiangfangensis	171	wound swab	New Yangon General Hospital	Yangon	aadA1, aadA2, aph(3')-la	blaNDM-4, blaACT-7	qnrS1	fosA		cmlA1		sul3			Ile	Asp	Ser		≧1024	0.5	8	32	1	<0.25	8	2	0.125
MY375	E. xiangfangensis	ND	respiratory tracts	Yangon General Hospital	Yangon	aac(3)-lla, aac(6')-lb3, aadA1, aph(3")-lb, aph(6)-ld, aac(6')-lb-cr	blaNDM-1, blaACT-7, blaCTX-M-15, blaDHA-1, blaOXA-1, blaTEM-1B	aac(6')-lb-cr, qnrB1	fosA		catA1, catB3		sul1, sul2	tet(A), tet(D)	dfrA14	Ser	Asp	Ser		≧1024	128	4	8	8	4	0.25	1	0.063
MY454_2	E. xiangfangensis	200	urine	Yangon General Hospital	Yangon	armA, rmtC, aac(3)-lld, aac(6')-lb3, aadA2, aph(3')-Vl, aac(6')-lb-cr	blaNDM-1, blaACT-16, blaCTX-M-15, blaTEM-1B	aac(6')-lb-cr, qnrD1, qnrS1	fosA	mph(E), msr(E)			sul1		dfrA12	Phe	Ala	Arg		≧1024	≧1024	16	64	≧1024	≧1024	256	1	0.125
MY458	E. xiangfangensis	200	urine	Yangon General Hospital	Yangon	armA, rmtC, rmtE, aac(3)-lld, aac(6')-lb3, aadA2, aph(3')-Vl, aac(6')-lb-cr	blaNDM-1, blaACT-16, blaCTX-M-15, blaTEM-1B	aac(6')-lb-cr, qnrS1	fosA	mph(E), msr(E)			sul1		dfrA12	Phe	Ala	Arg		≧1024	≧1024	64	128	≧1024	≧1024	≧1024	1	0.125
MY460	E. xiangfangensis	200	urine	Yangon General Hospital	Yangon	armA, rmtC, rmtE, aac(3)-lld, aac(6')-lb3, aadA2, aph(3')-Vl, aac(6')-lb-cr	blaNDM-1, blaACT-16, blaCTX-M-15, blaTEM-1B	aac(6')-lb-cr, qnrS1	fosA	mph(E), msr(E)			sul1, sul2		dfrA12	Phe	Ala	Arg		≧1024	≧1024	64	64	≧1024	≧1024	64	1	0.125
MY464	E. xiangfangensis	200	urine	Yangon Children Hospital	Yangon	armA, rmtC, rmtE, aac(3)-lld, aac(6')-lb3, aadA2, aac(6')-lb-cr	blaNDM-1, blaACT-16, blaCTX-M-15, blaTEM-1B	aac(6')-lb-cr, qnrS1	fosA	mph(E), msr(E)			sul1		dfrA12	Phe	Ala	Arg		≧1024	≧1024	16	32	≧1024	≧1024	128	1	0.5
MY506	E. xiangfangensis	200	urine	Yangon General Hospital	Yangon	armA, rmtC, aac(3)-lld, aac(6')-lb3, aadA2, aph(3')-Vl, aac(6')-lb-cr	blaNDM-1, blaACT-16, blaCTX-M-15, blaTEM-1B	aac(6')-lb-cr, qnrS1	fosA	mph(E), msr(E)			sul1		dfrA12	Phe	Ala	Arg		≧1024	≧1024	32	64	≧1024	≧1024	256	1	0.25
MY509	E. nimipressuralis	ND	blood	Yangon General Hospital	Yangon	rmtB, aadA2, aph(3")-lb, aph(6)-ld	blaNDM-5, blaMIR-5, blaTEM-1B	qnrS1	fosA	erm(B), mph(A)			sul1, sul2	tet(D)	dfrA14	Ile	Asp	Ser	Phe112Tyr/Asp274Glu/Gln294Glu	≧1024	0.5	32	128	≧1024	≧1024	64	2	16
MY547	E. xiangfangensis	171	urine	Yangon General Hospital	Yangon	aac(3)-lla, aadA1, aph(3")-lb, aph(6)-ld, aac(6')-lb-cr	blaNDM-1, blaACT-7, blaCTX-M-15, blaOXA-1, blaTEM-1B	aac(6')-lb-cr, qnrB1	fosA		catB3		sul2		dfrA14	Ile	Asp	Ser		≧1024	128	16	2	4	4	64	1	0.125
MY633	E. xiangfangensis	200	urine	Mawlamyaing General Hospital	Mon	armA, rmtC, aac(3)-lld, aac(6')-lb3, aadA2, aph(3')-Vl, aac(6')-lb-cr	blaNDM-1, blaACT-16, blaCTX-M-15, blaTEM-1B	aac(6')-lb-cr, qnrS1	fosA	mph(E), msr(E)			sul1		dfrA12	Phe	Ala	Arg		≧1024	≧1024	64	128	≧1024	≧1024	256	2	0.25
MY666	E. xiangfangensis	200	urine	Mandalay General Hospital	Mandalay	armA, rmtC, aac(3)-lld, aac(6')-lb3, aadA2, aac(6')-lb-cr	blaNDM-1, blaACT-16, blaCTX-M-15, blaTEM-1B	aac(6')-lb-cr, qnrS1	fosA	mph(E), msr(E)			sul1		dfrA12	Phe	Ala	Arg		≧1024	≧1024	128	128	≧1024	≧1024	256	1	0.0625
MY707	E. xiangfangensis	90	blood	Public Health Laboratory	Mandalay	armA, aac(6')-lb3, aadA1b, aac(6')-lb-cr	blaNDM-1, blaACT-15, blaCTX-M-15, blaDHA-1	aac(6')-lb-cr, qnrS1	fosA	mph(E), msr(E)			sul1	tet(A)		Ser	Asp	Ser		≧1024	1	8	16	≧1024	≧1024	0.5	0.5	0.125
MY727	E. xiangfangensis	1053	pus	Mawlamyaing General Hospital	Mon	aac(3)-lla, aac(6')-lb3, aadA1, aph(3")-lb, aph(6)-ld, aac(6')-lb-cr	blaNDM-1, blaACT-16, blaCTX-M-15, blaDHA-1, blaOXA-1, blaTEM-1B	aac(6')-lb-cr, qnrA1, qnrB1	fosA		catA1, catB3		sul1, sul2	tet(A), tet(D)	dfrA14	Ser	Asp	Ser		≧1024	64	16	16	32	8	1	1	0.125
MY728_1	E. xiangfangensis	114	pus	Mawlamyaing General Hospital	Mon	aac(6')-lb3, aac(6')-lb-cr	blaNDM-1, blaACT-16, blaDHA-1	aac(6')-lb-cr, qnrA1	fosA				sul1	tet(D)		leu	Asn	Ser		≧1024	4	8	8	16	4	64	0.5	0.25
MY728_2	E. xiangfangensis	114	pus	Mawlamyaing General Hospital	Mon	aac(6')-lb3, aac(6')-lb-cr	blaNDM-1, blaACT-16, blaCTX-M-15, blaDHA-1	aac(6')-lb-cr, qnrA1	fosA				sul1	tet(D)		leu	Asn	Ser		≧1024	2	2	4	4	2	16	0.5	0.25
MY758	E. xiangfangensis	200	respiratory tracts	Mandalay General Hospital	Mandalay	aac(3)-lla, aadA1, aph(3")-lb, aph(6)-ld, aac(6')-lb-cr	blaNDM-4, blaACT-16, blaCTX-M-15, blaOXA-1, blaTEM-1B	aac(6')-lb-cr, qnrB1	fosA		catA1, catB3		sul2	tet(A)	dfrA14	Tyr	Ala	Ser		≧1024	64	64	128	4	1	≧1024	2	0.0625
MY811	E. xiangfangensis	200	urine	East Yangon General Hospital	Yangon	armA, rmtC, aac(3)-lld, aac(6')-lb3, aadA2, aph(3')-Vl, aac(6')-lb-cr	blaNDM-1, blaACT-16, blaCTX-M-15, blaTEM-1B	aac(6')-lb-cr, qnrB1	fosA	mph(E), msr(E)			sul1		dfrA12	Phe	Ala	Arg		≧1024	≧1024	256	256	≧1024	≧1024	128	1	0.125
