# Supplementary material for: Emergence and Spread of Carbapenem-Resistant and Aminoglycoside-Panresistant Enterobacter cloacae Complex Isolates Coproducing NDM-Type Metallo-β-Lactamase and 16S rRNA Methylase in Myanmar
Source: mSphere. 2020 Mar 11;5(2):e00054-20. doi: 10.1128/mSphere.00054-20 (PMC7067590; doi:10.1128/mSphere.00054-20)
Supplement: TABLE S2 [file mSphere.00054-20-st002.xlsx]

## Sheet: Sheet1
	TABLE S2 The results of ANI caluculator ans dDDH in 31 E.cloacae complex a
	Strains	ANI caluculator							dDDH							Identity
		E. cloacae	E. asuriae	E. hormaechei	E. kobei	E. ludwigii	E. nimipressuralis	E. xiangfangensis	E. cloacae	E. asuriae	E. hormaechei	E. kobei	E. ludwigii	E. nimipressuralis	E. xiangfangensis
	MY10	87.13	88.14	94.1	87.6	86.46	88.18	99.2	32.8	34.7	59.7	33.5	32.1	34.7	93.8	E. xiangfangensis
	MY30	87.1	87.95	94.84	87.39	86.45	88.17	99.25	32.6	34.7	59.8	33.2	31.2	34.7	93.8	E. xiangfangensis
	MY55	87.17	88.05	94.86	87.62	86.45	88.05	99.21	32.7	34.8	59.7	33.5	31.1	34.6	93.8	E. xiangfangensis
	MY72	98.88	89	87.11	88.23	87.68	86.64	86.95	90.4	36.7	32.5	35	34.1	36.3	32.4	E. cloacae
	MY82	87.21	88.05	94.92	87.59	86.43	88.1	99.24	32.6	34.9	59.6	33.6	31.2	34.7	93.9	E. xiangfangensis
	MY87	87.21	88.07	94.89	87.62	86.48	88.02	99.2	32.8	34.7	59.8	33.5	31.2	34.7	93.7	E. xiangfangensis
	MY92	87.35	88.1	94.89	87.66	86.52	87.95	99.21	32.8	34.7	59.7	33.5	31.2	34.7	93.8	E. xiangfangensis
	MY146	87.14	88.09	94.83	87.66	86.43	88.09	99.25	32.8	34.8	59.8	33.5	31.1	34.8	93.8	E. xiangfangensis
	MY161	87.17	88.03	94.86	87.46	86.52	87.91	99.21	32.8	34.8	59.8	33.5	31.2	34.7	93.8	E. xiangfangensis
	MY192	87.28	88.33	95.22	87.71	86.54	88.14	97.15	32.9	34.9	61.7	33.6	31.3	35	75.3	E. xiangfangensis
	MY196	87.15	87.96	94.96	87.65	86.39	88.03	99.2	32.7	34.6	60	33.6	31.2	34.7	93.5	E. xiangfangensis
	MY204_1	87.33	88.22	94.84	87.57	86.55	88.12	99.23	32.8	34.7	59.7	33.5	31.1	34.7	93.7	E. xiangfangensis
	MY262	87.2	88.12	94.91	87.68	86.46	87.94	99.2	32.8	34.7	59.7	33.5	31.2	34.7	93.6	E. xiangfangensis
	MY309	87.16	88.07	94.85	87.54	86.48	88.06	99.22	32.8	34.8	59.5	33.5	31.2	34.7	93.3	E. xiangfangensis
	MY311	87.2	88.06	94.81	87.47	86.55	88.02	99.12	32.7	34.7	59.4	33.4	31.3	34.7	92.9	E. xiangfangensis
	MY375	87.13	88.12	94.95	87.73	86.65	88.26	99.13	32.8	34.6	60.1	33.6	31.2	34.8	92.8	E. xiangfangensis
	MY454_2	87.14	88.11	94.86	87.61	86.62	87.99	99.23	32.8	34.8	59.9	33.5	31.2	34.7	93.9	E. xiangfangensis
	MY458	87.33	88.04	94.84	87.58	86.53	88.1	99.26	32.9	34.8	59.8	33.5	31.2	34.8	93.7	E. xiangfangensis
	MY460	87.24	88.01	94.91	87.57	86.52	87.94	99.25	32.8	34.8	59.8	33.6	31.2	34.9	93.7	E. xiangfangensis
	MY464	87.07	88.05	94.86	87.59	86.46	88.06	99.17	32.2	35	59.5	33.9	31.5	35.1	92.8	E. xiangfangensis
	MY506	87.11	88.13	94.88	87.55	86.64	88	99.22	32.8	34.8	59.9	33.5	31.2	34.7	93.9	E. xiangfangensis
	MY509	88.48	93.15	87.87	90.46	88.27	98.38	87.94	36	51.2	34.1	40.8	35.1	87	34.4	E. nimipressulia
	MY547	87.29	88.13	94.9	87.39	86.46	88.3	99.21	32.9	34.6	59.8	33.4	31.3	34.8	93.8	E. xiangfangensis
	MY633	87.34	88.17	94.84	87.68	86.48	88.3	99.2	32.7	34.7	59.6	33.6	31.2	34.7	93.3	E. xiangfangensis
	MY666	87.2	88.01	94.91	87.5	86.53	88.3	99.23	32.8	34.7	59.9	33.5	31.1	34.7	93.5	E. xiangfangensis
	MY707	87.13	88.06	95.16	87.61	86.49	88.05	97.11	32.8	34.8	61.4	33.6	31.1	34.9	75.5	E. xiangfangensis
	MY727	87.19	88.11	94.8	87.66	86.53	87.91	99.24	32.7	34.6	59.5	33.4	31.1	34.7	93.6	E. xiangfangensis
	MY728-1	87.09	87.89	94.87	87.65	86.5	87.91	99.18	32.7	34.4	60	33.4	31.2	34.6	93.3	E. xiangfangensis
	MY728-2	87.25	87.96	94.91	87.58	86.52	88.12	99.17	32.7	34.4	60	33.4	31.2	34.5	93.4	E. xiangfangensis
	MY758	87.1	88.17	94.79	87.52	86.47	87.89	99.25	32.5	34.8	59.6	33.4	31.1	34.6	94	E. xiangfangensis
	MY811	87.34	88.16	94.89	87.53	86.64	88.19	99.24	32.8	34.7	59.8	33.5	31.2	34.7	93.8	E. xiangfangensis
