# Supplementary material for: Emergence and Spread of Carbapenem-Resistant and Aminoglycoside-Panresistant Enterobacter cloacae Complex Isolates Coproducing NDM-Type Metallo-β-Lactamase and 16S rRNA Methylase in Myanmar
Source: mSphere. 2020 Mar 11;5(2):e00054-20. doi: 10.1128/mSphere.00054-20 (PMC7067590; doi:10.1128/mSphere.00054-20)
Supplement: TABLE S3 [file mSphere.00054-20-st003.xlsx]

## Sheet: Sheet1
Table S3 Drug resistance genes in chromosome and plasmd in 3 isolates belonging to ST200
ST200 Isolates	No. of Sequence	length (bp)	resistance gene	localization
MY146	No.1	5163979	armA, blaCTX-M-15, blaACT-16, aadA2, aac(3)-lld, fosA, mph(E), msr(E), sul1, dfrA12	chromosome
	No.2	119259	rmtE, blaCTX-M-15, blaTEM-1B	plasmid
	No.3	57085	rmtC, blaNDM-1, aac(6')-lb-cr, aac(6')-lb3, aph(3')-VI, sul1	plasmid
	No.4	50103	blaTEM-1B, qnrS1	plasmid
MY458	No.1	5245225	armA, blaCTX-M-15, blaACT-16, aadA2, aac(3)-lld, fosA, mph(E), msr(E),sul1, dfrA12	chromosome
	No.2	118668	rmtE, blaCTX-M-15, blaTEM-1B	plasmid
	No.3	64409	aac(3)-lla	plasmid
	No.4	58009	blaTEM-1B, qnrS1	plasmid
	No.5	57085	rmtC, blaNDM-1, aac(6')-lb-cr, aac(6')-lb3, aph(3')-VI, sul1	plasmid
MY460	No.1	5153050	armA, blaCTX-M-15, blaACT-16, aadA2, aac(3)-lld, fosA, mph(E), msr(E),sul1, dfrA12	chromosome
	No.2	345906	rmtE, blaTEM-1B, blaCTX-M-15, qnrS1, aph(3")-lb, aph(6)-ld, sul2	plasmid
	No.3	57085	rmtC, blaNDM-1, aac(6')-lb-cr, aac(6')-lb3, aph(3')-VI, sul1	plasmid
	No.4	44872	blaTEM-1B	plasmid
